# Supplementary material for: The Effects of Leucine, Zinc, and Chromium Supplements on Inflammatory Events of the Respiratory System in Type 2 Diabetic Rats
Source: PLoS One. 2015 Jul 17;10(7):e0133374. doi: 10.1371/journal.pone.0133374 (PMC4506042; doi:10.1371/journal.pone.0133374)
Supplement: S1 Dataset — (XLS) [file pone.0133374.s002.xls]

## Sheet: Blood
Treatments	Rat No.	PCV %	TP (g/dl)	Fibrinogen (mg/dl)	RBC (10^6/μl)	WBC (#/μl)	Neutrophils (%)	Lymphocytes (%)	Monocytes (%)	Eosophils (%)	Basophils (%)	Hb (g/dl)	Insulin (ng/ml)	CAT (U/mgp)	MYLP (pmol/l)	SOD (mU/mgp)	GPX (U/mgp)
CTR	1
CTR	2	43	58	0	73	9300	11	85	1	1	1	144	1.02	23.8	127.1	1.55	268.5
CTR	3	39	60	0	67	8120	21	77	1	1	0	128	1.77	26.7	123.1	1.5	271.3
CTR	4	45	56	150	75	11360	15	81	3	1	0	156	2.31	24.1	116.3	1.74	289.1
CTR	5	40	71	100	69	8120	15	81	3	0	1	133	0.83	23.3	114.2	1.62	294.7
CTR	6	37	57	100	62	12700	21	75	3	1	0	127	1.07	27.2	124.1	1.56	268.4
CTR	7	43	57	150	70	10300	19	73	4	4	0	142	1.58	23.4	123.9	1.61	278.5
T2D	1	48	75	350	81	11290	19	79	2	0	0	170	2.87	16.7	174.8	2.36	458.3
T2D	2	50	71	250	92	8660	10	81	4	5	0	171	3.46	18.4	192.7	2.16	399.9
T2D	3	50	74	300	93	9400	18	80	0	2	0	181	4.55	16.8	170.6	2.37	483.4
T2D	4	46	69	350	76	13260	17	77	2	4	0	162	2.91	16.1	168.5	2.26	429.3
T2D	5	49	77	400	85	11040	23	70	3	4	0	168	3.18	19.3	156.3	2.07	486.9
T2D	6	48	69	300	79	12200	26	71	2	1	0	169	3.44	20.4	165.3	2.04	389.4
T2D	7
GLC	1	48	73	300	92	9800	16	83	0	1	0	169	5.36	19.1	151.8	2.03	444.7
GLC	2	48	74	500	79	11900	27	67	3	3	0	166	4.13	19.5	159.3	1.84	393.4
GLC	3
GLC	4	50	70	300	87	13700	24	70	4	2	0	172	5.08	17.4	184.7	2.04	408.6
GLC	5	48	77	350	82	8800	20	76		4	0	168	5.24	18.3	148.9	1.94	387.8
GLC	6	50	82	650	91	19500	48	37	10	5	0	182	4.69	17.3	165.4	1.91	391.6
GLC	7	47	76	0	84	9450	24	72	3	1	0	166	5.23	17.6	151.4	1.95	426.1
INS	1	49	73	300	78	7890	22	74	3	1	0	173	5.72	18.3	163.4	2.23	442.7
INS	2	46	70	400	81	13440	26	63	5	5	1	156	3.85	16.4	166.9	1.91	357.6
INS	3	48	70	350	83	8510	17	77	4	2	0	165	3.9	15.1	155.8	1.97	427.1
INS	4
INS	5	47	72	300	78	13000	27	71	0	2	0	161	4.61	18.5	148.3	1.86	395.7
INS	6	45	64	350	74	10100	24	72	2	2	0	150	7.36	15.8	172.9	1.99	405.8
INS	7	48	83	850	84	19760	47	45	6	1	1	169	3.51	18.2	162.7	2.11	375.8
Cr	1	44	71	400	72	11380	17	78	1	4	0	151	4.33	17.7	137.1	1.93	414
Cr	2	45	66	300	74	8360	16	78	1	5	0	153	4.22	18.4	145.5	1.88	386.5
Cr	3	43	67	300	70	8170	16	81	2	1	0	148	4.38	18.1	146.1	1.81	392.3
Cr	4	45	69	250	73	8680	21	73	4	1	1	154	3.11	19.3	123.5	1.71	401.6
Cr	5	48	74	200	76	7930	24	71	2	3	0	164	3.79	15.3	137.1	1.63	436.8
Cr	6	43	58	150	67	8400	18	73	3	6	0	146	3.56	18.5	144.7	1.82	433.4
Cr	7	46	62	350	77	12320	15	78	4	3	0	152	5.67	16.9	151.3	1.81	453.8
Zn	1	46	71	150	75	7500	17	79	2	2	0	154	4.46	18.7	141.7	1.93	403.5
Zn	2	47	68	300	93	11500	31	65	2	2	0	167	5.02	19.2	157.9	1.87	408.4
Zn	3	46	65	100	79	14000	25	68	3	4	0	161	4.36	18.3	147.3	1.72	349.5
Zn	4	47	59	250	76	8800	18	78	2	2	0	161	4.64	16.2	138.3	1.89	384.3
Zn	5	49	71	150	83	13500	14	82	3	1	0	169	4.57	15.7	127.1	1.81	427.2
Zn	6	46	65	150	74	13200	10	86	1	3	0	152	3.81	18.9	143.1	1.94	364.5
Zn	7	40	74	0	78	10300	20	73	4	3	0	136	4.26	20.6	138.3	1.76	365.4
Leu	1	41	62	150	68	13700	23	72	3	2	0	135	2.68	20.5	134.3	1.83	355.3
Leu	2	44	63	100	65	11380	17	76	4	2	1	142	3.05	24.1	136.6	1.89	288.6
Leu	3	44	62	150	74	13060	16	81	1	2	0	148	2.29	20.6	145	1.78	328.5
Leu	4	45	68	100	72	8300	19	76	4	1	0	150	3.21	19.4	135.5	1.74	388.2
Leu	5	43	62	100	72	10180	13	83	1	3	0	145	2.62	22.7	129.4	1.78	344.7
Leu	6	43	71	100	69	10660	24	72	0	4	0	147	3.26	19.8	137.9	1.83	340.9
Leu	7	46	68	250	77	5460	19	75	2	4	0	157	3.5	20.4	152.3	1.85	348.2
Leu-Zn	1	47	69	250	81	10670	27	80	1	2	0	160	3.71	21.8	116.1	1.83	299.2
Leu-Zn	2	45	71	100	73	14500	24	71	0	5	0	151	3.56	19.2	108.5	1.8	377.1
Leu-Zn	3	45	64	350	75	14700	16	83	1	0	0	152	2.96	19.3	126.4	1.77	291.3
Leu-Zn	4	43	70	250	74	11300	29	65	3	3	0	144	3.89	22.1	103.4	1.71	374.4
Leu-Zn	5	50	71	100	85	13400	21	73	1	5	0	178	3.11	21.4	144.3	1.81	283.1
Leu-Zn	6	40	59	0	70	13960	26	70	2	2	0	137	3.58	23.7	121.3	1.69	325.4
Leu-Zn	7	44	50	300	91	8400	18	77	3	2	1	148	3.58	21.5	138.2	1.81	371.5
Leu-Cr	1	47	65	300	73	9100	23	74	2	1	0	160	3.83	21	132.8	1.63	368.9
Leu-Cr	2	48	69	200	74	10700	19	74	1	6	0	167	3.1	21.8	122.2	1.74	354
Leu-Cr	3	46	64	300	70	8650	25	71	0	4	0	157	4.15	23.3	123.8	1.65	338.1
Leu-Cr	4	39	67	250	85	11450	21	77	2	0	0	136	2.49	19.8	146.2	1.88	383.2
Leu-Cr	5	46	73	350	69	14100	19	71	4	6	0	157	2.95	22.4	132.4	1.75	274.6
Leu-Cr	6	40	57	100	83	9550	26	72	1	1	0	134	3.24	22.5	133.1	1.82	312.4
Leu-Cr	7	46	69	100	77	9900	18	78	1	3	0	150	3.24	20.1	131.1	1.51	379.4
Zn-Cr	1	44	65	350	70	10480	24	70	1	5	0	147	3.18	19.7	141.3	1.77	357.9
Zn-Cr	2	47	72	300	77	10700	20	75	4	1	0	160	4.28	20.4	129.4	1.54	381.3
Zn-Cr	3	46	68	250	77	8500	27	67	5	1	0	157	3.44	21.4	126.1	1.8	379.9
Zn-Cr	4	39	59	250	69	8690	23	76	0	0	1	134	3.79	20.3	128.3	1.73	400.6
Zn-Cr	5	46	65	300	78	11870	19	79	0	2	0	155	4.29	20.1	130.5	1.74	416.3
Zn-Cr	6	46	57	300	75	9950	24	72	2	2	0	153	4.83	19.9	136.6	1.65	386.9
Zn-Cr	7	46	73	300	80	8980	21	77	0	1	1	156	3.51	20.6	138.1	1.75	456.1
Leu-Zn-Cr	1	42	63	200	72	8900	23	74	3	0	0	147	3.38	17.3	143.6	1.88	385.1
Leu-Zn-Cr	2	43	58	0	66	10500	18	78	3	1	0	147	2.36	20.7	125.7	1.7	279.4
Leu-Zn-Cr	3	47	69	150	74	11440	22	73	3	2	0	159	2.88	24.3	113.3	1.58	338.2
Leu-Zn-Cr	4	37	62	0	79	8300	27	66	5	2	0	162	2.69	23.4	131.2	1.72	307.1
Leu-Zn-Cr	5	44	75	100	72	11340	21	75	2	2	0	151	3.17	26.4	96.8	1.62	342.6
Leu-Zn-Cr	6	43	83	150	73	13600	23	73	1	3	0	161	2.45	22.9	103.4	1.58	337.8
Leu-Zn-Cr	7	46	62	200	78	9080	17	80	0	2	1	154	2.21	23.7	131.8	1.64	312.5

## Sheet: Lung
Treatments	Rat No.	CAT (U/mgp)	MYLP(pmol/l)	SOD (mU/mgp)	GPX (U/mgp)	TBARS (nm/mgp)	FRAP (nm/mgtp)
CTR	1
CTR	2	28.13	148.7	1.48	278.1	0.73	1038
CTR	3	25.97	144.6	1.6	256.2	0.69	988
CTR	4	26.57	157.3	1.38	265.3	0.65	974
CTR	5	26.03	162.7	1.55	287.7	0.76	990
CTR	6	25.32	136.1	1.62	249.1	0.76	919
CTR	7	27.46	174.1	1.59	267.9	0.64	952
T2D	1	15.88	268.9	1.99	489.3	0.89	694
T2D	2	15.73	250.7	2.18	483.4	0.98	749
T2D	3	17.61	258.3	1.89	453.8	1.12	801
T2D	4	18.51	267.4	1.97	438.9	0.95	708
T2D	5	13.64	254.3	2.21	471.5	1.21	724
T2D	6	18.48	252.4	1.93	478.2	1.05	726
T2D	7
GLC	1	15.26	261.3	1.99	460.5	1.2	799
GLC	2	17.63	272.1	1.94	462.3	0.96	807
GLC	3
GLC	4
GLC	5	17.42	259.7	1.93	426.5	1.12	845
GLC	6	23.64	281.4	2.13	458.3	1.03	830
GLC	7
INS	1	18.21	247.7	1.82	372.2	0.85	804
INS	2	23.05	257.4	2.02	388.3	0.93	869
INS	3	28.38	242.1	1.88	381.1	1.02	822
INS	4
INS	5	20.26	236.1	1.86	376.6	0.95	821
INS	6	21.06	271.2	1.97	392.3	0.97	810
INS	7	20.99	254.6	1.74	376.2	0.89	805
Cr	1	16.23	242.4	1.85	367.7	0.86	816
Cr	2	14.81	254.1	1.98	383.7	0.78	783
Cr	3	16.34	262.5	2.03	376.5	0.81	831
Cr	4	18.2	258.3	1.98	371.6	0.93	807
Cr	5	17.02	250	1.91	383.8	0.9	779
Cr	6	17.28	234.8	1.75	341.8	0.98	759
Cr	7	15.02	249.2	1.82	385.7	0.89	829
Zn	1	18.93	236.1	1.93	383.4	1.12	783
Zn	2	19.04	230.5	1.85	391.3	0.93	823
Zn	3
Zn	4	20.27	236.4	1.96	366.2	0.95	787
Zn	5	20.68	240.5	1.96	385.2	1.11	810
Zn	6	17.33	223.4	1.87	399.7	0.89	860
Zn	7	18.48	243.1	1.92	401.4	0.91	812
Leu	1	21.9	194.8	1.76	383.1	0.87	888
Leu	2	23.44	204.5	1.75	344.1	0.9	892
Leu	3	23.22	217.2	1.87	368.5	0.95	865
Leu	4	23.63	205.9	1.73	352.9	0.84	895
Leu	5	24.13	231.1	1.76	350	0.78	893
Leu	6	23.34	217.4	1.81	368.2	0.83	858
Leu	7	20.84	234.5	1.68	370.2	0.82	923
Leu-Zn	1	21.14	191.8	1.72	350.7	0.92	865
Leu-Zn	2	22.3	230.7	1.79	367.3	0.93	838
Leu-Zn	3	22.72	211.4	1.68	361.7	0.94	900
Leu-Zn	4	21.81	203	1.84	344.3	0.81	931
Leu-Zn	5	20.38	183.6	1.85	358.9	0.87	855
Leu-Zn	6	19.13	200.3	1.82	364.1	0.85	973
Leu-Zn	7
Leu-Cr	1	20.2	203.6	1.71	389.6	0.82	846
Leu-Cr	2	24.05	204.1	1.8	342	0.84	842
Leu-Cr	3	21.49	194.3	1.74	358.4	0.84	917
Leu-Cr	4	22.29	219.3	1.79	365.5	0.83	839
Leu-Cr	5	23.28	221.3	1.88	371.3	0.92	936
Leu-Cr	6	21.49	205.9	1.86	376.2	0.88	842
Leu-Cr	7	24.83	241.8	1.69	359.5	0.86	891
Zn-Cr	1	19.94	251.5	1.85	334.8	0.83	782
Zn-Cr	2	19.55	236.9	1.66	332.3	0.84	793
Zn-Cr	3	20.41	238.5	1.58	348.1	0.84	841
Zn-Cr	4	17.61	247.1	1.74	362.5	0.92	813
Zn-Cr	5	18.32	192.5	1.69	342.1	0.84	830
Zn-Cr	6	20.87	250.8	1.59	351.3	0.89	678
Zn-Cr	7	15.32	216.1	1.52	309.5	1.06	824
Leu-Zn-Cr	1	22.51	227.4	1.82	321.8	0.79	903
Leu-Zn-Cr	2
Leu-Zn-Cr	3	24.74	217.3	1.63	333.8	0.77	865
Leu-Zn-Cr	4	23.75	192.7	1.59	340.7	0.67	881
Leu-Zn-Cr	5
Leu-Zn-Cr	6
Leu-Zn-Cr	7

## Sheet: Lavage
Treatments	Rat No.	Total #	RBC#	Non RBC#	RBC/hpf	Lym/hpf	Epith./hpf	Macro./hpf	Goblet cell/hpf	Neutrophil	TP	TBARS	FRAP
CTR	1
CTR	2	6100	120	5980	3	17	1	83	0	0	4.56	0.51	932
CTR	3	4050	100	3950	2	12	1	87	0	0	6.4	0.78	1045
CTR	4	4280	50	4230	1	19	0	79	0	2	5.35	0.79	976
CTR	5	4630	330	4300	4	15	0	84	0	1	3.87	0.73	970
CTR	6	3770	360	3410	3	16	1	81	1	1	4.12	0.64	920
CTR	7	3740	410	3330	5	17	0	83	0	0	5.31	0.61	921
T2D	1	6920	1060	5860	9	10	0	90	0	0	5.73	1.07	706
T2D	2	6490	310	3180	3	11	0	87	0	2	9.04	1.16	752
T2D	3	4560	250	4260	3	8	1	88	1	2	8.13	1.43	751
T2D	4	5900	220	5680	2	13	1	85	0	2	8.02	1.53	773
T2D	5	7050	590	6460	7	9	2	87	1	1	13.23	0.98	728
T2D	6	3880	380	3500	5	12	0	86	1	1	11.05	1.72	683
T2D	7
GLC	1	7880	570	7310	3	16	2	80	0	2	15.73	1.27	813
GLC	2	6840	240	6600	2	17	0	81	1	1	14.74	1.17	759
GLC	3
GLC	4	7930	100	7830	1	19	1	79	1	0	18.06	0.95	778
GLC	5	8290	680	7610	5	18	1	81	0	0	10.48	1.45	805
GLC	6	7750	360	7390	4	23	0	75	1	1	18.34	1.72	786
GLC	7	7790	580	7210	3	16	0	83	0	1	9.39	0.92	737
INS	1	8470	40	8430	1	13	0	85	0	2	17.57	0.73	754
INS	2	4200	240	3950	2	12	2	84	1	1	11.62	0.63	785
INS	3	7600	470	7130	3	10	1	88	1	0	11.56	0.46	894
INS	4
INS	5	5930	110	5820	1	10	1	87	0	2	10.84	0.45	731
INS	6	6100	590	5510	6	10	1	88	0	1	9.82	0.93	790
INS	7	4690	220	4470	1	17	0	82	0	1	14.03	0.57	832
Cr	1	4390	110	4280	2	15	0	84	0	1	11.9	0.67	705
Cr	2	3980	390	3590	2	13	0	84	0	3	10.38	0.67	832
Cr	3	8020	150	7870	1	9	0	91	0	0	12.76	0.76	809
Cr	4	4150	320	3830	2	18	1	80	0	1	13.65	0.78	765
Cr	5	6470	130	6340	1	8	0	92	0	0	9.36	0.51	818
Cr	6	3590	250	3290	2	16	3	78	1	2	12.99	0.45	780
Cr	7	3580	30	3550	0	16	0	82	1	1	13.48	0.97	769
Zn	1	7010	480	6530	3	15	0	83	0	2	7.82	1.04	764
Zn	2	6090	330	5760	2	19	0	81	0	2	9.22	0.8	800
Zn	3	5750	450	5300	3	14	1	84	0	1	12.57	1.21	816
Zn	4	6380	380	6000	4	18	0	80	0	2	14.29	0.97	773
Zn	5	6800	170	6630	2	14	1	84	0	1	9.59	1.29	806
Zn	6	6710	1140	5570	11	17	1	81	0	1	11.3	1.16	780
Zn	7	5740	230	5510	3	15	1	84	0	0	8.93	1.42	732
Leu	1	5390	250	5140	3	12	1	86	0	1	8.32	0.9	843
Leu	2	4840	140	4700	2	14	0	86	0	0	5.79	0.88	904
Leu	3	5210	80	5130	1	7	0	91	0	2	6.24	1.04	845
Leu	4
Leu	5	5130	60	5070	2	10	1	89	0	0	8.21	0.95	861
Leu	6	3450	60	3390	2	12	4	60	3	21	11.54	0.82	879
Leu	7	5350	380	4970	4	8	1	90	0	1	6.41	0.86	794
Leu+Zn	1	3800	410	3390	4	13	0	85	1	1	4.88	0.83	906
Leu+Zn	2	5250	40	5210	1	14	1	85	0	0	5.94	0.76	837
Leu+Zn	3	4600	710	3890	5	9	1	88	1	1	8.07	1.26	849
Leu+Zn	4	6490	130	4330	1	11	0	88	0	1	10.33	0.89	786
Leu+Zn	5	4820	170	4650	2	12	0	88	0	0	7.83	0.79	737
Leu+Zn	6	5210	150	5060	1	14	0	84	0	2	3.48	0.83	911
Leu+Zn	7	5390	140	5250	2	13	0	87	0	0	6.92	1.25	888
Leu-Cr	1	5490	270	5220	3	15	1	83	0	1	7.83	0.84	836
Leu-Cr	2	5030	260	4730	2	14	1	84	0	1	6.98	0.8	856
Leu-Cr	3	4180	340	3840	3	16	0	82	0	2	5.66	0.66	817
Leu-Cr	4	4330	220	4110	2	13	0	87	0	0	5.2	0.73	835
Leu-Cr	5	4730	360	4360	3	9	1	89	0	1	6.39	1.06	824
Leu-Cr	6	4670	20	4650	0	13	1	85	1	1	10.45	0.77	861
Leu-Cr	7	5210	410	4800	3	14	0	85	0	1	5.28	0.92	859
Zn-Cr	1	4440	80	4360	1	13	2	76	0	9	10.88	0.71	827
Zn-Cr	2	5350	130	5220	2	14	0	82	0	2	23.31	0.45	788
Zn-Cr	3	5800	480	5320	3	8	1	86	1	1	13.27	0.85	775
Zn-Cr	4	5720	120	5600	1	8	0	89	1	2	12.35	0.57	841
Zn-Cr	5	4030	130	3900	1	19	1	79	1	1	8.32	1.21	864
Zn-Cr	6	6710	20	6690	1	11	0	89	0	0	13.44	0.68	856
Zn-Cr	7	4840	260	4580	2	16	1	83	0	0	17.93	0.83	833
Leu-Zn-Cr	1	4820	80	4740	1	12	1	87	0	0	8.41	0.61	895
Leu-Zn-Cr	2	4720	230	4490	2	14	0	85	0	1	6.29	1.01	846
Leu-Zn-Cr	3	5160	220	4940	2	11	0	87	0	2	2.47	0.57	922
Leu-Zn-Cr	4	4510	340	4170	2	12	0	86	0	2	6.93	0.43	877
Leu-Zn-Cr	5	5060	60	5000	1	15	1	83	1	0	5.02	0.85	855
Leu-Zn-Cr	6
Leu-Zn-Cr	7

## Sheet: Pathology DATA
Item	Treatmen groups
pvc	CTR		0	0		RI	CTR			0.25	0.05
pbc	CTR		0	0		RI	T2D			0.53	0.04
total	CTR		0	0		RI	GLC			0.37	0.04
						RI	INS			0.33	0.01
						RI	Cr			0.38	0.02
pvc	T2D		4.5	0.43		RI	Zn			0.37	0.03
pbc	T2D		2.17	0.31		RI	Leu			0.42	0.038
total	T2D		3.33	0.31		RI	Leu-Zn			0.4	0.02
						RI	Leu-Cr			0.4	0.024
						RI	Zn-Cr			0.4	0.026
pvc	GLC		3.2	0.37		RI	Leu-Zn-Cr			0.36	0.03
pbc	GLC		1.6	0.24
total	GLC		2.25	0.25
							Perivascular
							Peribronchial
pvc	INS		1.33	0.21			Total
pbc	INS		0.58	0.08
total	INS		1.125	0.08
pvc	Cr		2.29	0.42
pbc	Cr		0.93	0.2
total	Cr		1.6	0.27
pvc	Zn		2.14	0.26
pbc	Zn		0.79	0.1
total	Zn		1.46	0.15
pvc	Leu		3	0.365
pbc	Leu		1.8	0.31
total	Leu		2.4	0.3
pvc	Leu-Zn		2.86	0.34
pbc	Leu-Zn		1	0.19
total	Leu-Zn		1.9	0.22
pvc	Leu-Cr		3.86	0.46
pbc	Leu-Cr		2	0.38
total	Leu-Cr		2.8	0.34
pvc	Zn-Cr		2.2	0.4
pbc	Zn-Cr		1	0.23
total	Zn-Cr		1.58	0.25
pvc	Leu-Zn-Cr		2.2	0.58
pbc	Leu-Zn-Cr		1.2	0.33
total	Leu-Zn-Cr		1.7	0.43

## Sheet: Abbreviation key
Abbreviations
CTR	control group
T2D	diabetic group
GLC	diabetic group treated with glibenclamide
INS	diabetic group treated with neutral protamine Hagedorn (NPH) insulin
Cr	diabetic group treated with chromium
Zn	diabetic group treated with zinc
Leu	diabetic group treated with leucine
Leu-Zn	diabetic group treated with leucine+zinc
Leu-Cr	diabetic group treated with leucine+chromium
Zn-Cr	diabetic group treated with zinc+chromium
Leu-Zn-Cr	diabetic group treated with leucine+zinc+chromium
PCV	packed cell volume
TP	total protein
RBC	red blood cells
Hb	hemoglobin
WBC	white blood cells
HPF	high power field
#	number of cell
CAT	catalase
MYLP	myeloperoxidase
SOD	superoxide dismutase
GPX	glutathione peroxidase
mgp	mg total protein
TBARS	thiobarbituric acid-reactive substances
FRAP	ferric reducing ability of plasma
PVC	perivascular cuffing
PBC	peribronchial cuffing
